# Supplementary material for: Long non-coding RNA terminal differentiation-induced non-coding RNA regulates cisplatin resistance of choroidal melanoma by positively modulating extracellular signal-regulated kinase 2 via sponging microRNA-19b-3p
Source: Bioengineered. 2022 Jan 22;13(2):3422–33. doi: 10.1080/21655979.2021.2014618 (PMC8973966; doi:10.1080/21655979.2021.2014618)
Supplement: Supplemental Material [file KBIE_A_2014618_SM6175.zip]

Archive with 2 entries (1 files):
- supplementary/
- supplementary/Supplementary_Materials.docx
